# Supplementary material for: Higher carbon sequestration potential and stability for deep soil compared to surface soil regardless of nitrogen addition in a subtropical forest
Source: PeerJ. 2020 May 11;8:e9128. doi: 10.7717/peerj.9128 (PMC7224229; doi:10.7717/peerj.9128)
Supplement: Supplemental Information 2 [file peerj-08-9128-s002.xlsx]

## Sheet: SOC fractions
Topsoil
Treatments	Bulk soil C (mg g-1)	SOC derived from bulk soil (mg g-1)	SOC derived from glucose (mg g-1)	WEOC(μg g-1)	WEOC derived from bulk soil (μg g-1)	WEOC derived from glucose (μg g-1)	LF-C(mg g-1)	LF-C derived from bulk soil (mg g-1)	LF-C derived from glucose (μ g-1)	sand C (mg g-1)	sand C derived from bulk soil (mg g-1)	sand C derived from glucose (μg g-1)	silt C (mg g-1)	silt C derived from bulk soil (mg g-1)	silt C derived from glucose (μg g-1)	clay C (mg g-1)	clay C derived from bulk soil (mg g-1)	clay C derived from glucose (μg g-1)	NH-silt C (mg g-1)	NH-silt C derived from bulk soil (mg g-1)	NH-silt C derived from glucose (μg g-1)	H-silt C (mg g-1)	H-silt C derived from bulk soil (mg g-1)	H-silt C derived from glucose (μg g-1)	NH-clay C (mg g-1)	NH-clay C derived from bulk soil (mg g-1)	NH-clay C derived from glucose (μg g-1)	H-clay C (mg g-1)	H-clay C derived from bulk soil (mg g-1)	H-clay C derived from glucose (μg g-1)
Control	127.442	127.437		410.06	410.06		11.0591	11.0591		1.68849	1.68849		94.7519	94.7519		33.4235	33.4235		47.2194	47.2194		44.0406	44.0406		16.5282	16.5282		16.8953	16.8953
Control	132.837	132.84		453.25	453.25		13.6435	13.6435		0.436067	0.436067		96.5952	96.5952		31.1611	31.1611		50.9834	50.9834		36.1353	36.1353		15.8712	15.8712		15.2899	15.2899
Control	134.873	134.876		438.8	438.8		16.4129	16.4129		0.801859	0.801859		95.0465	95.0465		33.011	33.011		49.7766	49.7766		34.4276	34.4276		16.3692	16.3692		16.6418	16.6418
Glu	130.021	129.144	876.828	528.5	458.693	69.807	12.6312	12.5791	52.0345	1.48043	1.47699	3.44065	89.5965	89.14	456.457	33.6657	33.4785	187.258	46.0934	46.006	87.4247	43.0466	42.6776	369.033	17.1949	17.1603	34.5924	16.2836	16.1309	152.665
Glu	133.908	133.04	868.181	541.32	475.099	66.2207	13.0083	12.9506	57.7004	2.62681	2.62116	5.65199	92.9168	92.4216	495.222	33.8277	33.6462	181.494	48.5551	48.4686	86.5227	38.639	38.2583	380.688	17.6973	17.6613	36.0019	15.9489	15.8034	145.492
Glu	131.989	131.116	872.763	545.31	475.905	69.4047	12.5662	12.5167	49.4882	1.62698	1.62309	3.89263	100.154	99.6198	533.792	31.9895	31.8044	185.075	49.2856	49.1925	93.092	38.2868	37.9106	376.146	15.5432	15.5107	32.5243	16.2612	16.1087	152.55
Glu+N	133.408	132.534	874.748	505.33	431.052	74.2779	13.867	13.8024	64.6689	2.41288	2.40408	8.79953	93.1231	92.6512	471.894	36.186	36.0053	180.684	45.248	45.1543	93.7651	41.8183	41.4686	349.684	18.3102	18.2691	41.0884	17.6951	17.5555	139.596
Glu+N	134.407	133.531	876.487	531.49	454.89	76.6	15.607	15.524	82.9773	1.74498	1.73746	7.5268	95.837	95.3085	528.564	34.0226	33.8261	196.532	45.4186	45.3014	117.223	42.2104	41.8416	368.752	17.0345	16.987	47.4662	16.7916	16.6425	149.066
Glu+N	133.957	133.074	882.816	518.71	445.438	73.2716	12.7159	12.6599	55.965	2.2452	2.2385	6.69159	97.5922	97.0877	504.485	32.1861	32.0026	183.552	48.3372	48.2322	105.006	41.2319	40.8715	360.41	16.0634	16.0216	41.7928	15.9392	15.7975	141.759
Subsoil
Treatments	Bulk soil C (mg g-1)	SOC derived from bulk soil (mg g-1)	SOC derived from glucose (mg g-1)	WEOC(μg g-1)	WEOC derived from bulk soil (μg g-1)	WEOC derived from glucose (μg g-1)	LF-C(mg g-1)	LF-C derived from bulk soil (mg g-1)	LF-C derived from glucose (μ g-1)	sand C (mg g-1)	sand C derived from bulk soil (mg g-1)	sand C derived from glucose (μg g-1)	silt C (mg g-1)	silt C derived from bulk soil (mg g-1)	silt C derived from glucose (μg g-1)	clay C (mg g-1)	clay C derived from bulk soil (mg g-1)	clay C derived from glucose (μg g-1)	NH-silt C (mg g-1)	NH-silt C derived from bulk soil (mg g-1)	NH-silt C derived from glucose (μg g-1)	H-silt C (mg g-1)	H-silt C derived from bulk soil (mg g-1)	H-silt C derived from glucose (μg g-1)	NH-clay C (mg g-1)	NH-clay C derived from bulk soil (mg g-1)	NH-clay C derived from glucose (μg g-1)	H-clay C (mg g-1)	H-clay C derived from bulk soil (mg g-1)	H-clay C derived from glucose (μg g-1)
Control	36.0687	36.0687		128.99	128.99		0.706419	0.706419		0.609461	0.609461		16.6175	16.6175		15.8086	15.8086		5.72897	5.72897		10.8885	10.8885		4.64606	4.64606		11.1625	11.1625
Control	33.3734	33.3734		115.49	115.49		1.48304	1.48304		1.14497	1.14497		17.1031	17.1031		12.573	12.573		6.09285	6.09285		11.0102	11.0102		4.05262	4.05262		8.52041	8.52041
Control	39.5248	39.5248		108.82	108.82		1.90657	1.90657		0.55243	0.55243		16.4903	16.4903		13.4645	13.4645		5.0655	5.0655		11.4248	11.4248		4.28664	4.28664		9.1779	9.1779
Glu	36.1397	36.0596	80.1123	132.287	132.283	3.71637	1.43641	1.435	1.41171	0.399305	0.398846	0.459194	17.8802	17.8448	35.4152	12.6326	12.6057	26.9099	5.61433	5.61205	2.28816	12.2305	12.1973	33.1271	3.68809	3.68624	1.84965	8.91765	8.89259	25.0603
Glu	34.81	34.7328	77.1646	122.926	122.923	3.8617	1.39563	1.39432	1.30816	0.481916	0.481363	0.552683	15.2335	15.2	33.5527	14.5454	14.5171	28.2521	4.77731	4.77458	2.73157	10.4227	10.3918	30.8211	4.43577	4.43358	2.18519	10.0814	10.0553	26.0669
Glu	33.4803	33.406	74.2169	127.645	127.641	3.64744	1.67502	1.6736	1.42295	1.03798	1.03691	1.071	16.6152	16.58	35.1614	13.6448	13.6149	29.9443	5.30084	5.29788	2.95883	11.2792	11.247	32.2026	4.20273	4.20064	2.08907	9.41216	9.3843	27.8552
Glu+N	34.563	34.4843	78.769	121.664	121.66	4.37001	1.0459	1.04474	1.15419	1.03303	1.03173	1.30085	17.4043	17.3682	36.0389	13.0972	13.0692	27.9955	5.32486	5.32149	3.37335	12.0434	12.0107	32.6656	4.20713	4.20432	2.80766	8.86212	8.83693	25.1879
Glu+N	37.9596	37.8731	86.5098	115.921	115.917	4.05447	1.44364	1.44165	1.98322	1.01227	1.01056	1.71245	15.4099	15.3768	33.0784	14.7319	14.6993	32.5457	5.0337	5.03061	3.0862	10.3431	10.3131	29.9922	4.7605	4.75724	3.25916	9.93884	9.90955	29.2865
Glu+N	35.2068	35.1336	73.2182	112.88	112.876	4.14346	1.24309	1.24155	1.53975	0.888294	0.886834	1.45952	15.5558	15.5236	32.1705	14.6086	14.577	31.5624	5.38594	5.38294	3.00633	10.1376	10.1085	29.1642	4.69414	4.69109	3.05162	9.88287	9.85436	28.5108

## Sheet: soil particles
Topsoil
Treatments	LF（%）	sand（%）	silt（%）	clay（%）
Control	0.03372	0.03136	0.72205	0.23144
Control	0.0416	0.01818	0.74502	0.22054
Control	0.0472	0.02638	0.77152	0.24234
Glu	0.0391	0.0314	0.67158	0.24354
Glu	0.03808	0.05578	0.72142	0.2402
Glu	0.05026	0.02944	0.77315	0.22154
Glu+N	0.04276	0.03934	0.69544	0.2443
Glu+N	0.04718	0.03094	0.72256	0.24586
Glu+N	0.03808	0.03388	0.73656	0.2232
Subsoil
Treatments	LF（%）	sand（%）	silt（%）	clay（%）
Control	0.00236	0.0353	0.58356	0.4362
Control	0.00684	0.0406	0.60002	0.35756
Control	0.00714	0.03068	0.5671	0.38348
Glu	0.00636	0.03488	0.58516	0.35856
Glu	0.00568	0.03572	0.52612	0.42598
Glu	0.00574	0.04524	0.5421	0.39364
Glu+N	0.0047	0.03711	0.58394	0.38964
Glu+N	0.00644	0.05222	0.51304	0.41342
Glu+N	0.00488	0.04754	0.5369	0.41254

## Sheet: Cummulative CO2 efflux and PE
Topsoil
Treatments	Cummulative CO2 efflux (μg g-1 soil)	Cummulative CO2 efflux derived from soil (μg g-1 soil)	Cummulative CO2 efflux derived from glucose (μg g-1 soil)	PE amount (μg g-1 soil)	PE（%）	Retained glucose C (μg g-1 soil)	The amount of net sequestrated C (μg g-1 soil)	Net C sequestration (%)
Control	902.122	902.122
Control	920.497	920.497
Control	908.671	908.671
Glu	2022.05	1195.66	826.387	285.232	0.313294	876.828	587.358	0.284876
Glu	2001.74	1150.77	850.966	240.342	0.263988	868.181	632.248	0.306649
Glu	1981.87	1156.04	825.829	245.611	0.269775	872.763	626.979	0.304093
Glu+N	1849.22	955.224	893.994	44.7943	0.0492012	874.748	833.223	0.404124
Glu+N	1760.71	962.658	798.05	52.2279	0.0573662	876.487	825.789	0.400519
Glu+N	1863.68	986.657	877.028	76.2265	0.0837258	882.816	801.791	0.388879
Subsoil
Treatments	Cummulative CO2 efflux (μg g-1 soil)	Cummulative CO2 efflux derived from soil (μg g-1 soil)	Cummulative CO2 efflux derived from glucose (μg g-1 soil)	PE amount (μg g-1 soil)	PE（%）	Retained glucose C (μg g-1 soil)	The amount of net sequestrated C (μg g-1 soil)	Net C sequestration (%)
Control	46.0638	46.0638
Control	47.4326	47.4326
Control	45.8304	45.8304
Glu	123.818	63.4782	60.3399	17.036	0.36682	80.1123	60.1287	0.388679
Glu	122.323	63.9927	58.3301	17.5504	0.377897	77.1646	59.6142	0.385354
Glu	122.547	62.9046	59.6429	16.4623	0.354468	74.2169	60.7023	0.392387
Glu+N	110.556	55.1715	55.3843	8.72927	0.18796	78.769	70.7697	0.457464
Glu+N	112.374	55.7249	56.6493	9.28261	0.199874	86.5098	70.2164	0.453887
Glu+N	112.271	55.0845	57.1868	8.64218	0.186084	73.2182	70.8568	0.458027

## Sheet:  qCO2
Topsoil
Treatments	CO2 efflux rate at the 20 day (mg g-1soil h-1)	MBC (μg g-1)	qCO2（μg CO2-C（mg microbial C）-1h-1）
Control	1.52301	1657.83	0.918671
Control	1.52301	1582.03	0.962691
Control	1.52301	1556.69	0.978364
Glu	2.0032	2134.45	0.938509
Glu	2.0032	2071.37	0.967088
Glu	2.0032	2101.2	0.953359
Glu+N	1.67702	1811.49	0.925768
Glu+N	1.67702	1842.15	0.91036
Glu+N	1.67702	1880.41	0.891838
Subsoil
Treatments	CO2 efflux rate at the 20 day (mg g-1soil h-1)	MBC (μg g-1)	qCO2（μg CO2-C（mg microbial C）-1h-1）
Control	0.0689257	199.208	0.345998
Control	0.0647958	195.152	0.332028
Control	0.0630227	198.451	0.317573
Glu	0.0833645	206.975	0.402776
Glu	0.0888884	196.936	0.451357
Glu	0.101222	192.282	0.526423
Glu+N	0.08341	193.905	0.430158
Glu+N	0.0875081	198.025	0.441904
Glu+N	0.079271	197.716	0.400934
